# Supplementary material for: Evaluation of the efficacy of LAMP-based SARS-CoV-2 detection with simple RNA extraction from nasopharyngeal swabs: A prospective observational study
Source: PLoS One. 2021 Dec 14;16(12):e0260732. doi: 10.1371/journal.pone.0260732 (PMC8670695; doi:10.1371/journal.pone.0260732)
Supplement: S1 Table — (XLSX) [file pone.0260732.s001.xlsx]

## Sheet: data
Sample No.	Sex	Age	Days after onset of simptoms	RT-PCR		E-LAMP		Q-LAMP
R-001	F	70	21	(+)	27.26	(-)		(+)	34:36
R-002	F	90	-	(-)		(-)		(-)
R-003	F	94	24	(+)	35.57	(+)	20:42	(+)	34:36
R-004	F	88	14	(+)	27.23	(+)	26:12	(+)	29:12
R-005	F	58	-	(-)		(-)		(-)
R-006	M	37	-	(-)		(-)		(-)
R-007	M	88	-	(-)		(-)		(-)
R-008	M	83	-	(-)		(-)		(-)
R-009	M	58	-	(-)		(-)		(-)
R-010	F	65	-	(-)		(-)		(-)
R-011	F	82	-	(-)		(-)		(-)
R-012	F	77	-	(-)		(-)		(-)
R-013	M	77	-	(-)		(-)		(-)
R-014	F	82	-	(-)		(-)		(-)
R-015	M	70	-	(-)		(-)		(-)
R-016	M	78	-	(-)		(-)		(-)
R-017	M	74	-	(-)		(-)		(-)
R-018	M	58	-	(-)		(-)		(-)
R-019	M	77	-	(-)		(-)		(-)
R-020	M	74	-	(-)		(-)		(-)
R-021	F	66	-	(-)		(-)		(-)
R-022	M	85	-	(-)		(-)		(-)
R-023	M	70	-	(-)		(-)		(-)
R-024	F	83	-	(-)		(-)		(-)
R-025	M	78	-	(-)		(-)		(-)
R-026	F	89	-	(-)		(-)		(-)
R-027	M	86	-	(-)		(-)		(-)
R-028	M	69	0	(+)	19.58	(+)	12:54	(+)	12:24
R-029	M	50	8	(+)	29.02	(+)	32:30	(+)	15:18
R-030	M	63	0	(+)	25.86	(+)	18:36	(+)	15:00
R-031	M	70	8	(+)	31.1	(+)	19:06	(+)	18:36
R-033	M	86	4	(+)	20.8	(+)	13:42	(+)	12:48
R-034	F	90	5	(+)	25.3	(+)	15:30	(+)	14:48
R-035	F	65	2	(+)	25.99	(+)	15:30	(+)	14:24
R-036	M	72	6	(+)	22.65	(+)	15:06	(+)	14:36:00
R-037	M	57	1	(+)	28.12	(+)	17:24	(+)	16:48:00
R-038	M	61	9	(+)	31.26	(-)		(+)	17:30:00
R-039	M	77	8	(+)	27.31	(+)	17:18	(+)	15:54
R-040	F	79	3	(+)	21.6	(+)	18:18	(+)	15:06
R-041	F	92	3	(+)	32.95	(+)	19:48	(+)	20:18
R-042	M	52	2	(+)	28.53	(+)	17:00	(+)	16:48
R-043	M	87	8	(+)	33.95	(+)	21:42	(+)	26:36
R-044	M	72	12	(+)	35.67	(-)		(-)
R-045	F	68	-	(-)		(-)		(-)
R-046	F	82	-	(-)		(-)		(-)
R-047	F	28	10	(+)	33.58	(+)	20:18	(+)	20:18
R-048	M	73	7	(+)	22.27	(+)	14:06	(+)	14:18
R-049	F	79	1	(+)	25.29	(+)	19:12	(+)	15:30
R-050	M	86	7	(+)	27.54	(+)	17:24	(+)	16:00
R-051	M	82	3	(+)	19.47	(+)	14:06	(+)	13:00
R-052	M	54	4	(+)	20.34	(+)	15:12	(+)	13:48
